# Supplementary material for: Vesicular Integral-Membrane Protein 36 Is Involved in the Selective Secretion of Fucosylated Proteins into Bile Duct-like Structures in HepG2 Cells
Source: Int J Mol Sci. 2023 Apr 11;24(8):7037. doi: 10.3390/ijms24087037 (PMC10138374; doi:10.3390/ijms24087037)
Supplement: Supplementary file 1 [file ijms-24-07037-s001.zip]

Archive with 1 entries (1 files):
- ijms-2281047-supplementary.pdf
